# Supplementary material for: Why Radiomics Rarely Reaches the Clinic: Reproducibility, Validation, and Evidence Gap—A Critical Narrative Review
Source: Diagnostics (Basel). 2026 Jul 20;16(14):2266. doi: 10.3390/diagnostics16142266 (PMC13407916; doi:10.3390/diagnostics16142266)
Supplement: Supplementary file 1 [file diagnostics-16-02266-s001.zip]

Archive with 1 entries (1 files):
- diagnostics-4380561-supplementary.pdf
